# Supplementary material for: Investigating the synergistic effects of biochar, trans-zeatin riboside, and Azospirillum brasilense on soil improvement and enzymatic activity in water-stressed wheat
Source: BMC Plant Biol. 2024 Apr 23;24:314. doi: 10.1186/s12870-024-05038-z (PMC11036750; doi:10.1186/s12870-024-05038-z)
Supplement: Supplementary file 1 — Supplementary Material 1 [file 12870_2024_5038_MOESM1_ESM.xlsx]

## Sheet: Sheet1
	Peroxidase Activity (U/mg)
T0 = Control	57.32
T1 = Drought stress (DS)	52.56
T2 = DS + t-ZR + Biochar	47.43
T3 = DS + A. brasilense + Biochar	56.43
	Catalase Activity (µmol/min/mg)
T0 = Control	132.56
T1 = Drought stress (DS)	103.65
T2 = DS + t-ZR + Biochar	93.34
T3 = DS + A. brasilense + Biochar	113.32
	SOD Activity (U/mg)
T0 = Control	78.34
T1 = Drought stress (DS)	64.23
T2 = DS + t-ZR + Biochar	58.38
T3 = DS + A. brasilense + Biochar	68.34
	PPO Activity (U/mg)
T0 = Control	22.34
T1 = Drought stress (DS)	12.34
T2 = DS + t-ZR + Biochar	13.45
T3 = DS + A. brasilense + Biochar	14.35
	Amylase Activity (µmol/min/mg)
T0 = Control	9.34
T1 = Drought stress (DS)	5.56
T2 = DS + t-ZR + Biochar	3.45
T3 = DS + A. brasilense + Biochar	4.76
	Protease Activity (U/mg)
T0 = Control	28.45
T1 = Drought stress (DS)	21.35
T2 = DS + t-ZR + Biochar	17.45
T3 = DS + A. brasilense + Biochar	19.54
	Lipase Activity (U/mg)
T0 = Control	24.54
T1 = Drought stress (DS)	17.34
T2 = DS + t-ZR + Biochar	12.54
T3 = DS + A. brasilense + Biochar	14.54
	Cellulase Activity (U/mg)
T0 = Control	15.45
T1 = Drought stress (DS)	8.34
T2 = DS + t-ZR + Biochar	9.34
T3 = DS + A. brasilense + Biochar	10.34
	PAL Activity (U/mg)
T0 = Control	39.43
T1 = Drought stress (DS)	25.87
T2 = DS + t-ZR + Biochar	27.45
T3 = DS + A. brasilense + Biochar	30.32
	Nitrate Reductase Activity (µmol/hr/g FW)
T0 = Control	24.54
T1 = Drought stress (DS)	15.32
T2 = DS + t-ZR + Biochar	16.45
T3 = DS + A. brasilense + Biochar	18.34
	Acid Phosphatase Activity (U/mg)
T0 = Control	17.23
T1 = Drought stress (DS)	11.34
T2 = DS + t-ZR + Biochar	12.76
T3 = DS + A. brasilense + Biochar	13.34
	Alkaline Phosphatase Activity (U/mg)
T0 = Control	20.34
T1 = Drought stress (DS)	14.31
T2 = DS + t-ZR + Biochar	16.82
T3 = DS + A. brasilense + Biochar	15.77

## Sheet: Replicated
	Peroxidase Activity (U/mg)
	R1	R2	R3	Mean
T0 = Control	57.23	57.2	57.25	57.32
T1 = Drought stress (DS)	52.45	52.51	52.5	52.56
T2 = DS + t-ZR + Biochar	47.4	47.34	47.39	47.43
T3 = DS + A. brasilense + Biochar	56.39	56.34	56.38	56.43
	Catalase Activity (µmol/min/mg)
	R1	R2	R3	Mean
T0 = Control	132.33	132.45	132.44	132.56
T1 = Drought stress (DS)	103.56	103.77	103.66	103.65
T2 = DS + t-ZR + Biochar	93.44	94.33	93.703	93.34
T3 = DS + A. brasilense + Biochar	113.3	113.29	113.3	113.32
	SOD Activity (U/mg)
	R1	R2	R3	Mean
T0 = Control	77.34	78.44	78.04	78.34
T1 = Drought stress (DS)	65.12	64.34	64.56	64.23
T2 = DS + t-ZR + Biochar	58.34	58.43	58.38	58.38
T3 = DS + A. brasilense + Biochar	68.3	68.41	68.35	68.34
	PPO Activity (U/mg)
	R1	R2	R3	Mean
T0 = Control	21.23	22.4	21.99	22.34
T1 = Drought stress (DS)	12.31	12.35	12.33	12.34
T2 = DS + t-ZR + Biochar	13.33	13.48	13.42	13.45
T3 = DS + A. brasilense + Biochar	14.44	14.39	14.39	14.35
	Amylase Activity (µmol/min/mg)
	R1	R2	R3	Mean
T0 = Control	9.3	9.39	9.34	9.34
T1 = Drought stress (DS)	5.43	5.64	5.54	5.56
T2 = DS + t-ZR + Biochar	3.5	3.52	3.49	3.45
T3 = DS + A. brasilense + Biochar	4.79	4.82	4.79	4.76
	Protease Activity (U/mg)
	R1	R2	R3	Mean
T0 = Control	29.1	29.1	28.88	28.45
T1 = Drought stress (DS)	21.34	21	21.23	21.35
T2 = DS + t-ZR + Biochar	17.4	17	17.28	17.45
T3 = DS + A. brasilense + Biochar	19.5	19.53	19.52	19.54
	Lipase Activity (U/mg)
	R1	R2	R3	Mean
T0 = Control	24.51	24.6	24.55	24.54
T1 = Drought stress (DS)	17.3	17.43	17.35	17.34
T2 = DS + t-ZR + Biochar	12.55	12.63	12.57	12.54
T3 = DS + A. brasilense + Biochar	14.5	14.6	14.54	14.54
	Cellulase Activity (U/mg)
	R1	R2	R3	Mean
T0 = Control	15.32	15.52	15.43	15.45
T1 = Drought stress (DS)	8.29	8.42	8.35	8.34
T2 = DS + t-ZR + Biochar	9.23	9.43	9.33	9.34
T3 = DS + A. brasilense + Biochar	10.23	10.41	10.32	10.34
	PAL Activity (U/mg)
	R1	R2	R3	Mean
T0 = Control	39.23	39.55	39.4	39.43
T1 = Drought stress (DS)	25.22	25.95	25.68	25.87
T2 = DS + t-ZR + Biochar	27.12	27.57	27.38	27.45
T3 = DS + A. brasilense + Biochar	29.98	30.45	30.25	30.32
	Nitrate Reductase Activity (µmol/hr/g FW)
	R1	R2	R3	Mean
T0 = Control	24.51	24.69	24.58	24.54
T1 = Drought stress (DS)	15.3	15.54	15.38	15.32
T2 = DS + t-ZR + Biochar	16.34	16.65	16.48	16.45
T3 = DS + A. brasilense + Biochar	18.12	18.54	18.33	18.34
	Acid Phosphatase Activity (U/mg)
	R1	R2	R3	Mean
T0 = Control	17.31	17.34	17.29	17.23
T1 = Drought stress (DS)	11.11	11.43	11.29	11.34
T2 = DS + t-ZR + Biochar	12.67	12.92	12.78	12.76
T3 = DS + A. brasilense + Biochar	13.23	13.41	13.32	13.34
	Alkaline Phosphatase Activity (U/mg)
	R1	R2	R3	Mean
T0 = Control	20.32	20.43	20.36	20.34
T1 = Drought stress (DS)	14.2	14.54	14.35	14.31
T2 = DS + t-ZR + Biochar	16.8	16.99	16.87	16.82
T3 = DS + A. brasilense + Biochar	15.79	15.87	15.81	15.77
